# Supplementary material for: A Systematic Review of Neurofeedback for the Management of Motor Symptoms in Parkinson’s Disease
Source: Brain Sci. 2021 Sep 29;11(10):1292. doi: 10.3390/brainsci11101292 (PMC8534214; doi:10.3390/brainsci11101292)
Supplement: Supplementary file 1 [file brainsci-11-01292-s001.zip]

Archive with 2 entries (2 files):
- SM1 Search Strategy.pdf
- SM2 JBI Methodological Assessment Items.pdf
